# Supplementary material for: Cytokine Biosignature of Active and Latent Mycobacterium Tuberculosis Infection in Children
Source: Pathogens. 2021 Apr 24;10(5):517. doi: 10.3390/pathogens10050517 (PMC8145955; doi:10.3390/pathogens10050517)
Supplement: Supplementary file 1 [file pathogens-10-00517-s001.zip]

Archive with 1 entries (1 files):
- pathogens-1190168-supplementary.pdf
